# Supplementary material for: Robot-Assisted Radical Prostatectomy by Lateral Approach: Technique, Reproducibility and Outcomes
Source: Cancers (Basel). 2023 Nov 16;15(22):5442. doi: 10.3390/cancers15225442 (PMC10670058; doi:10.3390/cancers15225442)
Supplement: Supplementary file 1 [file cancers-15-05442-s001.zip]

Archive with 1 entries (1 files):
- cancers-2627367-supplementary.pdf
